# Supplementary material for: High-throughput, single-particle tracking reveals nested membrane domains that dictate KRasG12D diffusion and trafficking
Source: eLife. 2019 Nov 1;8:e46393. doi: 10.7554/eLife.46393 (PMC7060040; doi:10.7554/eLife.46393)
Supplement: Figure 1—source data 1. — Data for individual panels are included as separate tabs in the excel file. [file elife-46393-fig1-data1.xlsx]

## Sheet: figure 1D
Model Size
1	2	3	4
0.0246	0.0016	0.0004	0.0004
0.0414	0.0023	0.0007	0.0007
0.0396	0.0033	0.0012	0.0011
0.0423	0.0022	0.0012	0.0011
0.0452	0.0045	0.0014	0.0013
0.0466	0.0038	0.0016	0.0016
0.0401	0.0027	0.0015	0.0014
0.0425	0.0035	0.0015	0.0014

## Sheet: figure 1E
Model Size
1	2	3	4	5	6	7	8	9	10
-200	-70.1612	0	-44.2848	-107.163	-121.488	-129.619	-135.432	-139.997	-143.72
-200	-76.8276	0	-19.474	-31.4079	-90.7082	-105.535	-109.947	-113.386	-116.178
-200	-42.4597	0	-47.5602	-61.4294	-70.5541	-76.9862	-84.7179	-87.8524	-90.4035
-200	-12.3753	0	-39.3958	-87.7366	-97.4507	-104.034	-108.728	-113.723	-116.497
-200	-41.046	0	-27.6636	-39.5575	-47.2636	-52.701	-56.7513	-59.9628	-62.5978

## Sheet: figure 1F
vbSPT: diffusion (µm2/s)				CDF fit: diffusion (µm2/s)				vbSPT: occupancy (fraction)				CDF fit: occupancy (fraction)
State 1	State 2	State 3		State 1	State 2	State 3		State 1	State 2	State 3		State 1	State 2	State 3
0.0823	0.2517	0.7741		0.0841	0.1789	0.9546		0.1308	0.2906	0.5786		0.6173	0.2919	0.0908
0.091	0.2853	0.7894		0.0994	0.3203	0.8574		0.1663	0.3622	0.4715		0.1785	0.3514	0.4702
0.0731	0.287	0.8424		0.0583	0.2404	0.8006		0.1352	0.3914	0.4734		0.0866	0.4432	0.4702
0.0722	0.2438	0.8768		0.0951	0.2491	0.8065		0.1175	0.2624	0.6201		0.1636	0.3922	0.4443
0.0735	0.2786	0.7882		0.0547	0.2679	0.8317		0.1248	0.3674	0.5078		0.1202	0.3916	0.4883
				0.0953	0.4119	1.0825						0.1881	0.4076	0.4043
				0.0947	0.3198	0.8461						0.17	0.3892	0.4408
				0.0701	0.2437	0.7893						0.1485	0.4584	0.3931
