# Supplementary material for: High-throughput, single-particle tracking reveals nested membrane domains that dictate KRasG12D diffusion and trafficking
Source: eLife. 2019 Nov 1;8:e46393. doi: 10.7554/eLife.46393 (PMC7060040; doi:10.7554/eLife.46393)
Supplement: Figure 6—source data 1. — Data for individual panels are included as separate tabs in the excel file. [file elife-46393-fig6-data1.xlsx]

## Sheet: figure 6A
12 ms Diffusion Coefficients (µm2/s)
0 ng/mL Dox				2 ng/mL Dox				5 ng/mL Dox				10 ng/mL Dox
immobile	intermediate	fast		immobile	intermediate	fast		immobile	intermediate	fast		immobile	intermediate	fast
0.0453	0.1275	0.6757		0.0691	0.1596	0.8859		0.0696	0.2356	0.8656		0.0635	0.2408	0.8683
0.0588	0.1524	0.6911		0.0823	0.2517	0.7741		0.0687	0.1933	0.7652		0.0729	0.2439	0.8398
0.0559	0.1651	0.708		0.091	0.2853	0.7894		0.0637	0.2679	0.9618		0.0711	0.2395	0.8478
0.0423	0.212	0.8203		0.0943	0.2732	0.8272		0.0661	0.2562	0.9122		0.0941	0.289	0.8532
0.0892	0.3412	0.977		0.0731	0.287	0.8424		0.0753	0.2233	0.7707		0.0775	0.2549	0.9315
0.0915	0.3498	0.9917		0.0722	0.2438	0.8768		0.0669	0.2468	0.9204		0.0618	0.204	0.8043
0.1032	0.2988	0.8769		0.0735	0.2786	0.7882		0.0485	0.205	0.8671		0.104	0.3227	0.9369
0.0863	0.2978	0.8268		0.0841	0.2799	0.8113		0.0841	0.228	0.7705		0.0959	0.2904	0.9137
0.0823	0.36	0.954		0.0801	0.2709	0.8754		0.088	0.2524	0.8059		0.0795	0.2741	0.8629
0.0842	0.2786	0.831		0.0818	0.2669	0.8317		0.0811	0.2828	0.8257		0.0846	0.2876	0.8818
0.0665	0.2606	0.8523		0.0865	0.2856	0.9214		0.0731	0.272	0.8135		0.0672	0.2129	0.7987
0.0816	0.2818	0.8617		0.0835	0.2849	0.8594		0.0778	0.1822	0.7327		0.0659	0.1847	0.742
				0.0914	0.2885	0.8619		0.0973	0.2613	0.9693		0.0747	0.2762	0.8704
				0.0878	0.2956	0.9033		0.0849	0.3492	0.986		0.0735	0.2315	0.7606
				0.0468	0.1533	0.735		0.079	0.3127	0.8819		0.0583	0.1884	0.7857
				0.0534	0.1747	0.7923		0.0909	0.3898	0.9625		0.0709	0.246	0.8173
				0.0978	0.2961	0.9088		0.0742	0.2287	0.7365		0.0695	0.2112	0.7714
				0.0944	0.293	0.9183		0.0989	0.3895	0.9742		0.1037	0.2393	0.9176
				0.0878	0.2902	0.9421		0.0629	0.2306	0.825
				0.1	0.2841	0.8936		0.064	0.222	0.8041
				0.0943	0.3067	0.8794		0.0584	0.2181	0.8356
				0.088	0.2788	0.8916		0.0473	0.203	0.7485
								0.0615	0.2167	0.7819
								0.0697	0.26	0.8488
								0.0752	0.2531	0.7777
								0.0892	0.2769	0.8947
								0.0789	0.2654	0.891
								0.0905	0.281	0.9021
								0.0927	0.2871	0.8593
								0.0971	0.3153	0.8799

## Sheet: figure 6B
12 ms Occupancy (fraction)
0 ng/mL Dox				2 ng/mL Dox				5 ng/mL Dox				10 ng/mL Dox
immobile	intermediate	fast		immobile	intermediate	fast		immobile	intermediate	fast		immobile	intermediate	fast
0.2022	0.4989	0.2989		0.4849	0.4132	0.1019		0.2321	0.4426	0.3253		0.0603	0.3352	0.6045
0.3433	0.5384	0.1183		0.1308	0.2906	0.5786		0.2116	0.5715	0.2169		0.1099	0.3151	0.575
0.2841	0.5759	0.14		0.1663	0.3622	0.4715		0.149	0.4883	0.3627		0.0767	0.2919	0.6314
0.1389	0.4452	0.4159		0.1699	0.4166	0.4134		0.1688	0.5203	0.3108		0.1077	0.3878	0.5046
0.1958	0.4924	0.3118		0.1352	0.3914	0.4734		0.2484	0.4251	0.3265		0.0945	0.3755	0.53
0.1693	0.5085	0.3222		0.1175	0.2624	0.6201		0.1694	0.3875	0.4431		0.1738	0.283	0.5432
0.1159	0.3315	0.5526		0.1248	0.3674	0.5078		0.3475	0.4242	0.2284		0.1103	0.3052	0.5845
0.1543	0.3299	0.5158		0.197	0.4369	0.3661		0.182	0.5664	0.2516		0.1691	0.2391	0.5918
0.199	0.5516	0.2494		0.1039	0.238	0.6581		0.1349	0.2708	0.5944		0.1241	0.3216	0.5543
0.1592	0.3476	0.4931		0.105	0.2762	0.6187		0.2085	0.3394	0.4521		0.1083	0.2966	0.5951
0.103	0.3691	0.5279		0.1127	0.2954	0.5919		0.1022	0.3567	0.5411		0.1828	0.3422	0.475
0.1031	0.3019	0.595		0.1088	0.3297	0.5615		0.3493	0.4275	0.2231		0.131	0.313	0.5559
				0.0979	0.2716	0.6305		0.1962	0.409	0.3948		0.193	0.3455	0.4615
				0.0975	0.2851	0.6174		0.1733	0.3841	0.4426		0.1983	0.3332	0.4685
				0.1974	0.4506	0.352		0.1647	0.4305	0.4048		0.1364	0.2957	0.5679
				0.1841	0.3877	0.4282		0.1782	0.3877	0.4341		0.1623	0.3087	0.5291
				0.1499	0.3089	0.5412		0.0916	0.3193	0.5892		0.1264	0.3517	0.5219
				0.1342	0.3384	0.5274		0.1787	0.4016	0.4197		0.2894	0.3345	0.3761
				0.1243	0.3845	0.4911		0.0787	0.3447	0.5766
				0.1013	0.3078	0.5909		0.1597	0.3636	0.4767
				0.1233	0.3423	0.5344		0.0795	0.3517	0.5687
				0.0796	0.2872	0.6331		0.111	0.3895	0.4995
								0.1516	0.3785	0.4699
								0.1253	0.3225	0.5522
								0.1616	0.3686	0.4698
								0.0869	0.3324	0.5807
								0.133	0.3842	0.4828
								0.0871	0.2631	0.6498
								0.1075	0.3643	0.5282
								0.1	0.3641	0.5359

## Sheet: figure 6C
12 ms Net Flow (fraction per step)
0 ng/mL Dox				2 ng/mL Dox				5 ng/mL Dox				10 ng/mL Dox
immobile	intermediate	fast		immobile	intermediate	fast		immobile	intermediate	fast		immobile	intermediate	fast
0.0442	-0.0329	-0.0113		0.0216	-0.0173	-0.0043		0.014	0.0006	-0.0146		0.012	0.011	-0.023
0.0367	-0.0197	-0.017		0.0036	0.0087	-0.0123		0.014	0.0055	-0.0195		0.0154	0.0153	-0.0308
0.0438	-0.0184	-0.0254		0.0081	-0.0015	-0.0067		0.0112	-0.0029	-0.0083		0.01	0.0096	-0.0195
0.0236	-0.0021	-0.0216		0.0092	-0.0038	-0.0054		0.0121	-0.0037	-0.0084		0.024	0.0026	-0.0266
0.0058	-0.0013	-0.0046		0.0041	0.006	-0.0101		0.0197	-0.0074	-0.0124		0.023	0.0111	-0.0341
0.0046	0.004	-0.0085		0.0074	0.0043	-0.0117		0.0089	0.0024	-0.0114		0.0226	0.0074	-0.03
0.0055	0.0038	-0.0093		0	0.0176	-0.0176		0.0297	-0.0257	-0.004		0.0091	0.0025	-0.0116
0.0074	0.0006	-0.008		0.0166	-0.0045	-0.0121		0.0017	-0.034	0.0323		0.0046	0.0039	-0.0084
0.0088	-0.0033	-0.0055		0.0096	0.0051	-0.0147		0.0068	0.0024	-0.0092		0.0096	0.0036	-0.0132
0.0028	0.0057	-0.0085		0.011	0.0067	-0.0178		0.01	0.0011	-0.0111		0.0077	0.004	-0.0117
0.0046	0.0039	-0.0085		0.0124	0.0006	-0.013		0.0066	-0.0011	-0.0055		0.0143	-0.0123	-0.0019
0.0076	0.0105	-0.018		0.0151	0.0028	-0.018		0.0033	-0.0078	0.0045		0.0057	0.0019	-0.0075
				0.0104	0.0094	-0.0198		0.0051	-0.0434	0.0383		0.0089	0.0004	-0.0092
				0.01	0.0089	-0.019		0.0091	-0.0139	0.0048		0.0123	-0.0113	-0.001
				0.038	-0.0131	-0.0249		0.0076	-0.0033	-0.0043		0.0089	0.0023	-0.0112
				0.0283	0.0235	-0.0518		0.0094	-0.0171	0.0077		0.0105	-0.0063	-0.0042
				0.014	0.0086	-0.0226		0.0094	-0.0082	-0.0011		0.0058	0.0095	-0.0153
				0.0116	0.0081	-0.0197		0.0062	-0.011	0.0048		0.0085	-0.0121	0.0036
				0.0163	0.0067	-0.0229		0.0089	0.0011	-0.01
				0.009	0.0078	-0.0168		0.0157	0.0101	-0.0259
				0.0092	0.0257	-0.0348		0.0249	-0.0084	-0.0165
				0.0084	0.0065	-0.0149		0.0306	-0.0074	-0.0232
								0.0224	-0.011	-0.0114
								0.0141	-0.0047	-0.0094
								0.0178	0.0093	-0.027
								0.0136	0.0102	-0.0237
								0.0326	0.0031	-0.0357
								0.0114	0.0033	-0.0147
								0.0158	0.0095	-0.0254
								0.0092	-0.0019	-0.0073

## Sheet: figure 6D
12 ms Net Flow per Arm (fraction per step)
0 ng/mL Dox				2 ng/mL Dox				5 ng/mL Dox				10 ng/mL Dox
immobile	intermediate	fast		immobile	intermediate	fast		immobile	intermediate	fast		immobile	intermediate	fast
0.0076	0.0406	-0.0036		0.0043	0.0216	0		0.0137	0.0131	-0.0009		0.0228	0.0118	-0.0002
0.0164	0.0361	-0.0006		0.0102	0.0015	-0.0021		0.017	0.0115	-0.0026		0.0298	0.0145	-0.0009
0.0186	0.037	-0.0068		0.0058	0.0073	-0.0008		0.007	0.0099	-0.0013		0.0183	0.0087	-0.0012
0.0204	0.0224	-0.0012		0.0055	0.0093	0.0001		0.0036	0.0073	-0.0048		0.0257	0.0231	-0.0009
0.0045	0.0058	0		0.0092	0.0033	-0.0008		0.0115	0.0189	-0.0008		0.0314	0.0203	-0.0027
0.008	0.004	-0.0006		0.0112	0.0069	-0.0005		0.0112	0.0088	-0.0001		0.029	0.0216	-0.0009
0.0079	0.0041	-0.0013		0.0162	-0.0014	-0.0014		0.0023	0.028	-0.0017		0.0102	0.0078	-0.0014
0.004	0.0034	-0.004		0.0132	0.0177	0.0011		-0.0318	0.0022	0.0005		0.0073	0.0035	-0.0011
0.0056	0.0089	0.0001		0.0086	0.0035	-0.0061		0.0054	0.003	-0.0038		0.0113	0.0077	-0.0019
0.0071	0.0013	-0.0015		0.0161	0.0094	-0.0016		0.0085	0.0073	-0.0026		0.0101	0.0061	-0.0016
0.0075	0.0036	-0.0011		0.011	0.0104	-0.0019		0.0051	0.0062	-0.0004		0.0009	0.0132	-0.0011
0.017	0.0065	-0.0011		0.0167	0.0139	-0.0013		-0.0044	0.0034	0.0001		0.0071	0.0052	-0.0004
				0.0191	0.0097	-0.0007		-0.0378	0.0056	0.0005		0.0081	0.0078	-0.0011
				0.0186	0.0097	-0.0004		-0.0055	0.0084	-0.0008		-0.0017	0.0097	-0.0027
				0.0194	0.0325	-0.0056		-0.0018	0.0015	-0.0061		0.0106	0.0082	-0.0006
				0.0506	0.0271	-0.0012		-0.0086	0.0085	-0.0009		0.0035	0.0098	-0.0007
				0.0219	0.0133	-0.0007		-0.0017	0.0065	-0.0028		0.0152	0.0057	-0.0001
				0.0185	0.0104	-0.0011		-0.0053	0.0057	-0.0005		-0.0043	0.0078	-0.0007
				0.0199	0.0132	-0.003		0.0099	0.0088	-0.0001
				0.0156	0.0078	-0.0012		0.0255	0.0154	-0.0003
				0.0349	0.0092	0		0.0154	0.0238	-0.0011
				0.0133	0.0068	-0.0016		0.0222	0.0296	-0.001
								0.0085	0.0195	-0.0029
								0.0085	0.0132	-0.0009
								0.0269	0.0177	-0.0001
								0.022	0.0118	-0.0018
								0.0329	0.0298	-0.0028
								0.0109	0.0076	-0.0038
								0.0243	0.0147	-0.0011
								-0.0015	0.0004	-0.0088
